# Supplementary material for: Randomized Personalized Trial for Stress Management Compared to Standard of Care
Source: J Pers Med. 2026 Jan 4;16(1):23. doi: 10.3390/jpm16010023 (PMC12843166; doi:10.3390/jpm16010023)
Supplement: Supplementary file 1 [file jpm-16-00023-s001.zip]

Archive with 1 entries (1 files):
- jpm-4002315-supplementary.pdf
